# Supplementary material for: Diversity, Composition, and Specificity of the Philaenus spumarius Bacteriome
Source: Microorganisms. 2024 Jan 30;12(2):298. doi: 10.3390/microorganisms12020298 (PMC10893442; doi:10.3390/microorganisms12020298)
Supplement: Supplementary file 1 [file microorganisms-12-00298-s001.zip]

Archive with 1 entries (1 files):
- microorganisms-2827902-supplementary.pdf
